# Supplementary material for: Inequalities in Research on Food Environment Policies: An Evidence Map of Global Evidence from 2010-2020
Source: Adv Nutr. 2024 Sep 23;15(11):100306. doi: 10.1016/j.advnut.2024.100306 (PMC11555335; doi:10.1016/j.advnut.2024.100306)
Supplement: multimedia component 2 [file mmc2.zip]

Archive with 1 entries (1 files):
- Suppl Fig1. Interactive map.html
